# Supplementary material for: Conservation and Variability of West Nile Virus Proteins
Source: PLoS One. 2009 Apr 29;4(4):e5352. doi: 10.1371/journal.pone.0005352 (PMC2670515; doi:10.1371/journal.pone.0005352)
Supplement: Data Set S1 — GI numbers of West Nile virus proteins downloaded from the NCBI Entrez Protein Database. (0.12 MB XLS) [file pone.0005352.s004.xls]

## Sheet: C
130494
221967
893350
893351
4732135
4732137
6581070
6636506
6636510
6636512
6715270
7717201
9930134
9930136
9930138
11497620
11528014
11597240
12744409
14549948
14549950
14549952
14549954
14549956
14549958
14549960
14549962
14549964
14549966
14549968
14549970
14549972
14549974
14549976
14549978
14549980
14549982
14549984
14549986
14549988
14549990
14549992
14549994
14549996
14549998
14550000
14550002
14550004
14550006
14550008
14550010
14550012
14550014
14550016
14550018
14550020
14550022
14550024
14550026
14550028
14550030
14550032
14550034
14550036
14550038
14550040
14550042
14550044
14550046
14550048
14550050
14550052
14550054
14550056
14550058
14550060
14550062
14550064
14550066
14550068
14550070
14550072
14550074
14550076
14550078
14550080
14550082
14550084
14550086
14550088
14550090
14550092
14550094
14550096
14550098
14550100
14550102
17226061
19387528
19421848
19421850
19421852
19421854
21929233
21929235
21929237
21929239
21929241
26284712
27735298
27735299
30230631
30349726
30349728
30349730
30349732
32306850
32306852
33242575
33242577
33948907
37999909
40362615
50838779
50838781
50838783
50838785
51011374
51011376
51095222
51318184
52695462
52695463
52695464
52695465
52695466
52695467
52695468
52695469
55275771
55275773
55275775
55275777
55275779
55495131
55495150
55495166
55495181
55669122
55975603
56462534
56783100
57669673
58618099
58702121
59876233
63079368
63079370
63079372
63079374
63079376
63079378
63079380
63079382
63079386
63079850
66735927
66774328
71483601
71483603
71483605
71483607
71483609
71483611
71483613
71483615
71483617
71483619
71483621
71483623
71483625
71483627
71483629
71483631
71483633
71483635
71483637
71483639
71483641
71483643
73913544
76781532
76781534
76781536
76781538
76781540
76781542
76781544
76781546
76781548
76781550
76781552
76781554
76781556
76781558
76781560
76781562
76781564
76781566
76781568
76781570
76781572
77166601
77737349
77853219
77980182
83286859
83699611
84028433
84028435
87083859
87083861
87083863
87083865
87116123
87116125
87116127
89340494
89340496
89340779
89340781
89340783
89340785
89340787
90025120
90025122
90025124
90025126
90025128
90025130
90025132
90025134
90025136
90025138
90025140
90025142
90025144
90025146
90025148
90025150
90025152
90025154
90025156
90025158
92919472
106897055
106897059
110617864
110746141
112950032
112950034
114204696
145583437
148009229

## Sheet: prM
130494
221967
4732135
4732137
6581070
6636506
6636510
6636512
6715270
7717201
9930134
9930136
9930138
11497620
11528014
11597240
12744409
14549948
14549950
14549952
14549954
14549956
14549958
14549960
14549962
14549964
14549966
14549968
14549970
14549972
14549974
14549976
14549978
14549980
14549982
14549984
14549986
14549988
14549990
14549992
14549994
14549996
14549998
14550000
14550002
14550004
14550006
14550008
14550010
14550012
14550014
14550016
14550018
14550020
14550022
14550024
14550026
14550028
14550030
14550032
14550034
14550036
14550038
14550040
14550042
14550044
14550046
14550048
14550050
14550052
14550054
14550056
14550058
14550060
14550062
14550064
14550066
14550068
14550070
14550072
14550074
14550076
14550078
14550080
14550082
14550084
14550086
14550088
14550090
14550092
14550094
14550096
14550098
14550100
14550102
17226061
19387528
19421848
19421850
19421852
19421854
21929233
21929235
21929237
21929239
21929241
26284712
27735300
27735301
30230631
30349726
30349728
30349730
30349732
30983561
30983563
30983565
30983567
30983569
30983571
30983573
30983575
30983577
32306850
32306852
33242575
33242577
33948907
37993695
37993697
37993699
37993701
37993703
37993705
37993707
37993709
37993711
37993713
37993715
37993717
37993719
37993721
37993723
37993725
37993727
37993730
37999909
38224787
40288320
40362615
50838779
50838781
50838783
50838785
51011374
51011376
51095222
51318184
55275771
55275773
55275775
55275777
55275779
55495131
55495150
55495166
55495181
55669122
55975603
56462534
56783100
57669673
58618099
58702121
59876233
63079368
63079370
63079372
63079374
63079376
63079378
63079380
63079382
63079386
63079850
63098702
63098704
66735927
66774328
71483601
71483603
71483605
71483607
71483609
71483611
71483613
71483615
71483617
71483619
71483621
71483623
71483625
71483627
71483629
71483631
71483633
71483635
71483637
71483639
71483641
71483643
73913544
76446497
76446499
76446501
76446503
76446505
76446507
76446509
76446511
76446513
76446515
76446517
76446519
76446521
76446523
76446525
76446527
76446529
76446531
76446533
76446535
76446537
76446539
76446541
76446543
76446545
76446547
76446549
76446551
76446553
76446555
76446557
76446559
76446561
76446563
76446565
76446567
76446569
76446571
76446573
76446575
76446577
76446579
76446581
76446583
76781532
76781534
76781536
76781538
76781540
76781542
76781544
76781546
76781548
76781550
76781552
76781554
76781556
76781558
76781560
76781562
76781564
76781566
76781568
76781570
76781572
77166601
77737349
77853219
77980182
83286859
83699611
84028433
84028435
87083859
87083861
87083863
87083865
87116123
87116125
87116127
89340494
89340496
89340779
89340781
89340783
89340785
89340787
90025120
90025122
90025124
90025126
90025128
90025130
90025132
90025134
90025136
90025138
90025140
90025142
90025144
90025146
90025148
90025150
90025152
90025154
90025156
90025158
92919472
106897055
106897059
109639275
110617864
110746141
112950032
112950034
114204696
116247386
116247388
116247390
116247392
116247394
116247396
116247398
116247400
116247402
116247404
116247406
116247408
116247410
116247412
116247414
116247416
116247418
116247420
116247422
116247424
116247426
116247428
116247430
116247432
116247434
116247436
116247438
116247440
116247442
116247444
116247446
116247448
116247450
116247452
116247454
116247456
116247458
116247460
116247462
116247464
116247466
116247468
116247470
116247472
116247474
116247476
116247478
116247480
116247482
116247484
116247486
116247488
116247490
116247492
116247494
116247496
116247498
116247500
116247502
116247504
116247506
116247508
116247510
116247512
116247514
116247516
116247518
116247520
134285062
134285064
134285066
134285068
134285070
134285072
134285074
134285076
134285078
134285080
134285082
134285084
134285086
134285088
134285090
134285092
134285094
134285096
134285098
145583437
148009229

## Sheet: E
130494
221967
2155312
2155314
2155316
2155318
2155320
2155322
2155324
2155326
2155328
2155330
2155332
2155334
2155336
2155338
2155340
2155342
2155344
2155346
2155348
4732135
4732137
4883993
6581070
6636506
6636510
6636512
6691071
6691073
6691075
6691077
6691079
6691081
6691083
6715270
7141350
7239383
7239385
7239387
7239389
7239391
7717201
8650462
9930134
9930136
9930138
11497620
11528014
11597240
12231286
12231288
12231290
12246889
12246891
12246893
12246895
12246897
12246899
12744409
14132784
14132786
14132788
14132790
14269539
14269541
14269543
14269545
14269547
14269549
14269551
14269553
14269555
14475813
14475815
14475817
14475819
14475821
14475823
14475825
14475827
14475829
14475831
14475833
14549948
14549950
14549952
14549954
14549956
14549958
14549960
14549962
14549964
14549966
14549968
14549970
14549972
14549974
14549976
14549978
14549980
14549982
14549984
14549986
14549988
14549990
14549992
14549994
14549996
14549998
14550000
14550002
14550004
14550006
14550008
14550010
14550012
14550014
14550016
14550018
14550020
14550022
14550024
14550026
14550028
14550030
14550032
14550034
14550036
14550038
14550040
14550042
14550044
14550046
14550048
14550050
14550052
14550054
14550056
14550058
14550060
14550062
14550064
14550066
14550068
14550070
14550072
14550074
14550076
14550078
14550080
14550082
14550084
14550086
14550088
14550090
14550092
14550094
14550096
14550098
14550100
14550102
15192786
15788343
15788345
15788347
15788349
15788351
15919195
15919197
15919199
15919201
15919203
15919205
15919207
15919209
15919211
15919213
15919215
15919217
15919219
15919221
15919223
15919225
15919227
15919229
15919231
15919233
15919235
15919237
15919239
15919241
15919243
15919245
15919247
15919249
15919251
15919253
15919255
15919257
15919259
15919261
16209489
16209492
16209494
16209496
16209499
16209501
16209504
16209506
17226061
19387528
19421848
19421850
19421852
19421854
20147447
20147449
20147451
20428491
20428495
21465099
21465101
21465103
21465105
21465107
21465109
21465111
21465113
21465115
21465117
21465119
21465121
21465123
21465125
21465127
21465129
21465131
21465133
21465135
21465137
21465139
21465141
21465143
21465145
21465147
21465149
21465151
21465153
21465155
21929233
21929235
21929237
21929239
21929241
22382042
22854663
22854665
26245705
26284712
27735302
28142893
28143359
30230631
30349726
30349728
30349730
30349732
30983561
30983563
30983565
30983567
30983569
30983571
30983573
30983575
30983577
32306850
32306852
32491885
32491887
32491889
32491891
32491893
32491895
32491897
32491899
32491901
32491903
32491905
33242575
33242577
33948907
36962793
36962813
36962834
37147921
37147930
37993695
37993697
37993699
37993701
37993703
37993705
37993707
37993709
37993711
37993713
37993715
37993717
37993719
37993721
37993723
37993725
37993727
37993730
37999909
38073192
38073194
38073196
38073198
38073200
38073202
38073204
38073206
38073208
38073210
38073212
38073214
38073216
38073218
38073220
38073222
38073224
38073226
38073228
38073230
38073232
38073234
38073236
38073238
38073240
38224787
38326876
38326878
38326880
38326882
38326884
38326886
38326888
38326890
38326892
38326894
38326896
38326898
38326900
38326902
38326904
38326906
38326908
38326910
38326912
38326914
38326916
38326918
38326920
38326922
38326924
38326926
38326928
38326930
38326932
38326934
38326936
38326938
38326940
38326942
40288320
40362615
45680843
45680845
45680847
45680849
45680851
45680853
47121702
47121704
47121706
47121708
47121710
47121712
47121714
47121716
47121718
47121720
47121722
47121724
47121726
47121728
47121730
47121732
47121734
47121736
47121738
47121740
50513463
50838779
50838781
50838783
50838785
51011374
51011376
51095222
51318184
55275771
55275773
55275775
55275777
55275779
55495131
55495150
55495166
55495181
55669122
55975603
56462534
56783100
57341359
57669673
58618101
58702121
59876233
63079368
63079370
63079372
63079374
63079376
63079378
63079380
63079382
63079386
63098702
63098704
66734009
66735927
66774328
66876416
67462266
67462268
67462270
67462272
67462274
67462276
67462278
67462280
67462282
67462284
67462286
67462288
71044481
71044483
71044485
71044487
71044490
71044492
71044494
71044496
71044498
71044500
71044502
71044505
71044507
71044509
71044511
71044513
71044515
71044517
71483601
71483603
71483605
71483607
71483609
71483611
71483613
71483615
71483617
71483619
71483621
71483623
71483625
71483627
71483629
71483631
71483633
71483635
71483637
71483639
71483641
71483643
73913544
76446497
76446499
76446501
76446503
76446505
76446507
76446509
76446511
76446513
76446515
76446517
76446519
76446521
76446523
76446525
76446527
76446529
76446531
76446533
76446535
76446537
76446539
76446541
76446543
76446545
76446547
76446549
76446551
76446553
76446555
76446557
76446559
76446561
76446563
76446565
76446567
76446569
76446571
76446573
76446575
76446577
76446579
76446581
76446583
76781532
76781534
76781536
76781538
76781540
76781542
76781544
76781546
76781548
76781550
76781552
76781554
76781556
76781558
76781560
76781562
76781564
76781566
76781568
76781570
76781572
77166601
77737349
77853219
77980182
78101112
83416595
83416597
83699611
84028433
84028435
87083859
87083861
87083863
87083865
87116123
87116125
87116127
89340494
89340496
89340779
89340781
89340783
89340785
89340787
90025120
90025122
90025124
90025126
90025128
90025130
90025132
90025134
90025136
90025138
90025140
90025142
90025144
90025146
90025148
90025150
90025152
90025154
90025156
90025158
92919472
109639275
110617864
111145383
111145385
111145387
111145389
111145391
111145393
111145395
111145397
111145399
111145401
111145403
111145405
111145407
111145409
111145411
111145413
111145415
111145417
111145419
111145421
111145423
111145425
111145427
111145429
111145431
111145433
111145435
111145437
111145439
111145441
111145443
111145445
111145447
111145449
111145451
111145453
111145455
111145457
111145459
111145461
112950032
112950034
114204696
114803751
114803753
114803755
114803757
114803759
114803761
114803763
114803765
114803767
114803769
114803771
114803773
114803775
114803777
114803779
114803781
114803783
114803785
114803787
114803789
114803791
114803793
114803795
114803797
114803799
114803801
114803803
114803805
114803807
114803809
114803811
114803813
114803815
114803817
114803819
114803821
114803823
114803825
114803827
114803829
114803831
114803833
114803835
114803837
114803839
114803841
114803843
114803845
114803847
114803849
114803851
114803853
114803855
114803857
114803859
114803861
114803863
114803865
114803867
114803869
114803871
114803873
114803875
114803877
114803879
114803881
114803883
114803885
114803887
114803889
114803891
114803893
114803895
114803897
114803899
114803901
114803903
114803905
114803907
114803909
114803911
114803913
114803915
114803917
114803919
114803921
114803923
114803925
114803927
114803929
114803931
114803933
114803935
114803937
114803939
114803941
114803943
114803945
114803947
114803949
114803951
114803953
114803955
114803957
114803959
114803961
114803963
114803965
114803967
114803969
114803971
114803973
114803975
114803977
114803979
114803981
114803983
114803985
114803987
114803989
114803991
114803993
114803995
114803997
114803999
114804001
114804003
114804005
114804007
114804009
114804011
114804013
114804015
114804017
114804019
114804021
114804023
114804025
114804027
114804029
114804031
114804033
114804035
114804037
114804039
114804041
114804043
114804045
114804047
114804049
114804051
114804053
114804055
114804057
114804059
114804061
114804063
114804065
114804067
114804069
114804071
114804073
114804075
114804077
114804079
114804081
114804083
114804085
114804087
114804089
114804091
114804093
114804095
114804097
114804099
114804101
114804103
114804105
114804107
116247386
116247388
116247390
116247392
116247394
116247396
116247398
116247400
116247402
116247404
116247406
116247408
116247410
116247412
116247414
116247416
116247418
116247420
116247422
116247424
116247426
116247428
116247430
116247432
116247434
116247436
116247438
116247440
116247442
116247444
116247446
116247448
116247450
116247452
116247454
116247456
116247458
116247460
116247462
116247464
116247466
116247468
116247470
116247472
116247474
116247476
116247478
116247480
116247482
116247484
116247486
116247488
116247490
116247492
116247494
116247496
116247498
116247500
116247502
116247504
116247506
116247508
116247510
116247512
116247514
116247516
116247518
116247520
119390054
134285062
134285064
134285066
134285068
134285070
134285072
134285074
134285076
134285078
134285080
134285082
134285084
134285086
134285088
134285090
134285092
134285094
134285096
134285098
145580017
145580018
145580019
145583437
148009229

## Sheet: NS1
130494
221967
6581070
6715270
7717201
9930134
9930136
9930138
11497620
11528014
11597240
12744409
19387528
20428491
20428495
21929233
21929235
21929237
21929239
21929241
26284712
27735303
30230631
30349726
30349728
30349730
30349732
32306850
32306852
33242575
33242577
33948907
37999909
40362615
50838779
50838781
50838783
50838785
51011374
51011376
51095222
51318184
55495131
55495150
55495166
55495181
55669122
55975603
56462534
56783100
57669673
58702121
59876233
66735927
66774328
71044481
71044483
71044485
71044487
71044490
71044492
71044494
71044496
71044498
71044500
71044502
71044505
71044507
71044509
71044511
71044513
71044515
71044517
71483601
71483603
71483605
71483607
71483609
71483611
71483613
71483615
71483617
71483619
71483621
71483623
71483625
71483627
71483629
71483631
71483633
71483635
71483637
71483639
71483641
71483643
73913544
76781532
76781534
76781536
76781538
76781540
76781542
76781544
76781546
76781548
76781550
76781552
76781554
76781556
76781558
76781560
76781562
76781564
76781566
76781568
76781570
76781572
77166601
77737349
77853219
77980182
83699611
84028433
84028435
87083859
87083861
87083863
87083865
87116123
87116125
87116127
89340494
89340496
89340779
89340781
89340783
89340785
89340787
90025120
90025122
90025124
90025126
90025128
90025130
90025132
90025134
90025136
90025138
90025140
90025142
90025144
90025146
90025148
90025150
90025152
90025154
90025156
90025158
92919472
112950032
112950034
114204696
145583437
148009229

## Sheet: NS2a
130494
221967
227754
6581070
7717201
9930134
9930136
9930138
11497620
11528014
11597240
12744409
19387528
21929233
21929235
21929237
21929239
21929241
26284712
27735304
30230631
30349726
30349728
30349730
30349732
32306850
32306852
33242575
33242577
33948907
37999909
40362615
50838779
50838781
50838783
50838785
51011374
51011376
51095222
51318184
55495131
55495150
55495166
55495181
55669122
55975603
56462534
56783100
57669673
58618103
58702121
59876233
66735927
66774328
71483601
71483603
71483605
71483607
71483609
71483611
71483613
71483615
71483617
71483619
71483621
71483623
71483625
71483627
71483629
71483631
71483633
71483635
71483637
71483639
71483641
71483643
73913544
76781532
76781534
76781536
76781538
76781540
76781542
76781544
76781546
76781548
76781550
76781552
76781554
76781556
76781558
76781560
76781562
76781564
76781566
76781568
76781570
76781572
77166601
77737349
77853219
77980182
83699611
84028433
84028435
87083859
87083861
87083863
87083865
87116123
87116125
87116127
89340494
89340496
89340779
89340781
89340783
89340785
89340787
90025120
90025122
90025124
90025126
90025128
90025130
90025132
90025134
90025136
90025138
90025140
90025142
90025144
90025146
90025148
90025150
90025152
90025154
90025156
90025158
92919472
114204696
145583437
148009229

## Sheet: NS2b
130494
221967
227754
6581070
7717201
9930134
9930136
9930138
11497620
11528014
11597240
12744409
19387528
21929233
21929235
21929237
21929239
21929241
26284712
27735305
30230631
30349726
30349728
30349730
30349732
32306850
32306852
33242575
33242577
33948907
37999909
40362615
50838779
50838781
50838783
50838785
51011374
51011376
51095222
51318184
55495131
55495150
55495166
55495181
55669122
55975603
56462534
56783100
57669673
58618103
58702121
59876233
66735927
66774328
71483601
71483603
71483605
71483607
71483609
71483611
71483613
71483615
71483617
71483619
71483621
71483623
71483625
71483627
71483629
71483631
71483633
71483635
71483637
71483639
71483641
71483643
73913544
76781532
76781534
76781536
76781538
76781540
76781542
76781544
76781546
76781548
76781550
76781552
76781554
76781556
76781558
76781560
76781562
76781564
76781566
76781568
76781570
76781572
77166601
77737349
77853219
77980182
83699611
84028433
84028435
87083859
87083861
87083863
87083865
87116123
87116125
87116127
89340494
89340496
89340779
89340781
89340783
89340785
89340787
90025120
90025122
90025124
90025126
90025128
90025130
90025132
90025134
90025136
90025138
90025140
90025142
90025144
90025146
90025148
90025150
90025152
90025154
90025156
90025158
92919472
93279703
114204696
145579385
145583437
148009229
149242178

## Sheet: NS3
130494
221967
227754
6581070
7717201
9930134
9930136
9930138
11497620
11528014
11597240
12744409
19387528
20428492
21929233
21929235
21929237
21929239
21929241
26284712
27735306
30230631
30349726
30349728
30349730
30349732
32306850
32306852
33242575
33242577
33948907
37999909
40362615
50838779
50838781
50838783
50838785
51011374
51011376
51095222
51318184
55495131
55495150
55495166
55495181
55669122
55975603
56462534
56783100
57669673
58702121
59876233
66735927
66774328
71483601
71483603
71483605
71483607
71483609
71483611
71483613
71483615
71483617
71483619
71483621
71483623
71483625
71483627
71483629
71483631
71483633
71483635
71483637
71483639
71483641
71483643
73913544
76781532
76781534
76781536
76781538
76781540
76781542
76781544
76781546
76781548
76781550
76781552
76781554
76781556
76781558
76781560
76781562
76781564
76781566
76781568
76781570
76781572
77166601
77737349
77853219
77980182
83699611
84028433
84028435
87083859
87083861
87083863
87083865
87116123
87116125
87116127
89340494
89340496
89340779
89340781
89340783
89340785
89340787
90025120
90025122
90025124
90025126
90025128
90025130
90025132
90025134
90025136
90025138
90025140
90025142
90025144
90025146
90025148
90025150
90025152
90025154
90025156
90025158
92919472
93279704
114204696
145579386
145583437
148009229
149242179

## Sheet: NS4a
130494
221967
6581070
7717201
9930134
9930136
9930138
11497620
11528014
11597240
12744409
19387528
21929233
21929235
21929237
21929239
21929241
26284712
27735307
27735308
30230631
30349726
30349728
30349730
30349732
32306850
32306852
33242575
33242577
33948907
37999909
40362615
50838779
50838781
50838783
50838785
51011374
51011376
51095222
51318184
55495131
55495150
55495166
55495181
55669122
55975603
56462534
56783100
57669673
58702121
59876233
66735927
66774328
71483601
71483603
71483605
71483607
71483609
71483611
71483613
71483615
71483617
71483619
71483621
71483623
71483625
71483627
71483629
71483631
71483633
71483635
71483637
71483639
71483641
71483643
73913544
76781532
76781534
76781536
76781538
76781540
76781542
76781544
76781546
76781548
76781550
76781552
76781554
76781556
76781558
76781560
76781562
76781564
76781566
76781568
76781570
76781572
77166601
77737349
77853219
77980182
83699611
84028433
84028435
87083859
87083861
87083863
87083865
87116123
87116125
87116127
89340494
89340496
89340779
89340781
89340783
89340785
89340787
90025120
90025122
90025124
90025126
90025128
90025130
90025132
90025134
90025136
90025138
90025140
90025142
90025144
90025146
90025148
90025150
90025152
90025154
90025156
90025158
92919472
114204696
145583437
148009229

## Sheet: NS4b
130494
221967
6581070
7717201
9930134
9930136
9930138
11497620
11528014
11597240
12744409
19387528
21929233
21929235
21929237
21929239
21929241
26284712
27735309
30230631
30349726
30349728
30349730
30349732
32306850
32306852
33242575
33242577
33948907
37999909
40362615
50838779
50838781
50838783
50838785
51011374
51011376
51095222
51318184
55495131
55495150
55495166
55495181
55669122
55975603
56462534
56783100
57669673
58702121
59876233
66735927
66774328
71483601
71483603
71483605
71483607
71483609
71483611
71483613
71483615
71483617
71483619
71483621
71483623
71483625
71483627
71483629
71483631
71483633
71483635
71483637
71483639
71483641
71483643
73913544
76781532
76781534
76781536
76781538
76781540
76781542
76781544
76781546
76781548
76781550
76781552
76781554
76781556
76781558
76781560
76781562
76781564
76781566
76781568
76781570
76781572
77166601
77737349
77853219
77980182
83699611
84028433
84028435
87083859
87083861
87083863
87083865
87116123
87116125
87116127
89340494
89340496
89340779
89340781
89340783
89340785
89340787
90025120
90025122
90025124
90025126
90025128
90025130
90025132
90025134
90025136
90025138
90025140
90025142
90025144
90025146
90025148
90025150
90025152
90025154
90025156
90025158
92919472
114204696
145583437
148009229

## Sheet: NS5
130494
221967
1066803
1066805
1066868
1100211
6573276
6581070
7595906
7595908
7717201
8650464
9930134
9930136
9930138
11497618
11497620
11528014
11597240
11991971
11991973
11991975
11991977
11991979
11991981
11991983
11991985
11991987
11991989
11991991
11991993
11991995
11991997
11991999
11992001
11992003
11992005
11992007
11992009
12043778
12043780
12043782
12744409
15865585
15865587
15865590
15865592
15865594
15865596
19387528
20428490
20428493
21636466
21636468
21636470
21636472
21636474
21636476
21636478
21636480
21636482
21636484
21636486
21636488
21636490
21636492
21636494
21636496
21636498
21636500
21636502
21929233
21929235
21929237
21929239
21929241
26284712
27735310
30230631
30349726
30349728
30349730
30349732
30983579
30983581
30983583
30983585
32306850
32306852
33242575
33242577
33948907
37999909
38326962
38326964
38326966
38326968
38326970
38326972
38326974
38326976
38326978
38326980
38326982
38326984
38326986
38326988
38326990
38326992
38326994
38326996
40362615
47121636
47121638
47121640
47121642
47121644
47121646
47121648
47121650
47121652
47121654
47121656
47121658
47121660
47121662
47121664
47121666
47121668
47121670
47121672
47121674
50838779
50838781
50838783
50838785
51011374
51011376
51095222
51318184
55495131
55495150
55495166
55495181
55669122
55975603
56462534
56783100
57669673
58702121
59876233
66735927
66774328
71483601
71483603
71483605
71483607
71483609
71483611
71483613
71483615
71483617
71483619
71483621
71483623
71483625
71483627
71483629
71483631
71483633
71483635
71483637
71483639
71483641
71483643
73913544
76781532
76781534
76781536
76781538
76781540
76781542
76781544
76781546
76781548
76781550
76781552
76781554
76781556
76781558
76781560
76781562
76781564
76781566
76781568
76781570
76781572
77166601
77737349
77853219
77980182
83699611
84028433
84028435
87083859
87083861
87083863
87083865
87116123
87116125
87116127
89340494
89340496
89340779
89340781
89340783
89340785
89340787
90025120
90025122
90025124
90025126
90025128
90025130
90025132
90025134
90025136
90025138
90025140
90025142
90025144
90025146
90025148
90025150
90025152
90025154
90025156
90025158
92919472
95140167
95140169
95140171
95140173
95140175
95140177
106897057
106897061
110746143
114204696
126030610
126030611
126030613
145580314
145580315
145583437
148009229
